# Supplementary material for: Molecular Weight Segregation and Thermal Conductivity of Polydisperse Wax–Graphene Nanocomposites
Source: Polymers (Basel). 2023 May 3;15(9):2175. doi: 10.3390/polym15092175 (PMC10180893; doi:10.3390/polym15092175)
Supplement: Supplementary file 1 [file polymers-15-02175-s001.zip]

Archive with 1 entries (1 files):
- polymers-2282120-supplementary.pdf
